# Supplementary material for: Whole genome sequencing reveals epistasis effects within RET for Hirschsprung disease
Source: Sci Rep. 2022 Nov 28;12:20423. doi: 10.1038/s41598-022-24077-w (PMC9705416; doi:10.1038/s41598-022-24077-w)
Supplement: Supplementary file 1 — Supplementary Tables. [file 41598_2022_24077_MOESM1_ESM.xlsx]

## Sheet: Table S1. RET phasing-ind model
Table S1. The full list of 48 significant epistatic variants identified in RET using phasing-independent model (p< 0.05/727)
rsID	var info	phase_ind_chisq_p	MAF
rs2506026	chr10:43406223:C:T	9.01e-07	0.465812
rs200653923	chr10:43393008:GGGA:G	9.84e-07	0.467415
rs66563126	chr10:43393014:GA:G	9.84e-07	0.467415
rs117223426	chr10:43393016:C:T	9.84e-07	0.467415
rs2487918	chr10:43425428:G:A	1.01e-06	0.465812
rs11239806	chr10:43383717:A:G	1.29e-06	0.467415
rs2488289	chr10:43414874:G:A	1.31e-06	0.466346
rs2051044	chr10:43398598:T:C	1.31e-06	0.467415
rs10793639	chr10:43399039:T:A	1.31e-06	0.467415
rs11239813	chr10:43386042:A:G	1.35e-06	0.467415
rs78909435	chr10:43395946:C:T	1.38e-06	0.464744
rs7393563	chr10:43361106:T:C	2.45e-06	0.491987
rs4948691	chr10:43361630:G:A	2.45e-06	0.491987
rs12775553	chr10:43363555:G:T	2.45e-06	0.491987
rs4949038	chr10:43360870:G:A	2.65e-06	0.491453
rs4949039	chr10:43361759:C:T	2.69e-06	0.491453
rs12768318	chr10:43356577:A:T	3.09e-06	0.491987
rs141752170	chr10:43339412:TCCA:T	3.7e-06	0.492521
rs12771057	chr10:43342223:C:T	3.7e-06	0.492521
rs11239793	chr10:43343821:G:A	3.7e-06	0.492521
rs4119177	chr10:43348601:T:C	3.7e-06	0.492521
rs4949036	chr10:43338187:T:G	3.91e-06	0.491987
rs12769004	chr10:43354426:C:T	4.14e-06	0.491453
rs12774126	chr10:43354392:G:A	4.53e-06	0.490919
rs12049769	chr10:43332491:A:C	4.65e-06	0.48985
rs11597306	chr10:43333894:G:T	4.65e-06	0.48985
rs12049745	chr10:43334474:G:T	4.65e-06	0.48985
rs12774683	chr10:43354873:C:A	5.64e-06	0.490919
rs3982199	chr10:43276292:T:C	6.37e-06	0.488248
rs11239772	chr10:43282528:A:G	6.37e-06	0.488248
rs10900269	chr10:43282763:G:A	6.37e-06	0.488248
rs11239779	chr10:43305660:T:C	6.37e-06	0.488248
rs11239786	chr10:43312807:C:T	6.37e-06	0.488248
rs12764004	chr10:43319197:G:A	6.37e-06	0.488248
rs10900274	chr10:43324481:G:C	6.37e-06	0.488248
rs4949043	chr10:43366642:C:G	6.4e-06	0.485577
rs10900275	chr10:43324745:C:T	6.93e-06	0.487714
rs12762093	chr10:43364275:A:C	7.13e-06	0.487179
rs12220767	chr10:43365697:G:T	7.71e-06	0.486111
rs12774199	chr10:43379937:A:T	1.01e-05	0.487714
rs9733285	chr10:43364968:G:C	1.18e-05	0.486645
rs79168555	chr10:43342996:C:T	1.94e-05	0.496795
rs10900283	chr10:43382458:A:C	2e-05	0.467415
rs2506025	chr10:43427025:C:A	2.89e-05	0.488248
rs2488277	chr10:43441516:C:T	2.96e-05	0.492521
rs1539291	chr10:43437350:C:T	5.15e-05	0.48985
rs35651048	chr10:43448372:GC:G	5.16e-05	0.491453
rs2506036	chr10:43462426:T:C	6.47e-05	0.490385

## Sheet: Table S2. RET Cis model
Table S2. The full list of 33 significant epistatic variants identified in RET using cis model (p< 0.05/727)
rsID	var info	cis_chisq_p	MAF
rs2506025	chr10:43427025:C:A	5.39e-06	0.488248
rs2488277	chr10:43441516:C:T	7.03e-06	0.492521
rs35651048	chr10:43448372:GC:G	7.27e-06	0.491453
rs2506026	chr10:43406223:C:T	7.36e-06	0.465812
rs2487918	chr10:43425428:G:A	7.74e-06	0.465812
rs2506034	chr10:43452436:T:C	1e-05	0.490919
rs150501008	chr10:43453338:TAACA:T	1e-05	0.490919
rs2488289	chr10:43414874:G:A	1.17e-05	0.466346
rs2506036	chr10:43462426:T:C	1.24e-05	0.490385
rs2506028	chr10:43444534:A:G	1.32e-05	0.207265
rs1935646	chr10:43458205:A:G	1.33e-05	0.490919
rs2506035	chr10:43460183:C:T	1.33e-05	0.490919
rs11239813	chr10:43386042:A:G	1.38e-05	0.467415
rs2506032	chr10:43451800:G:A	1.48e-05	0.491987
rs2506033	chr10:43451981:C:T	1.48e-05	0.491987
rs1539291	chr10:43437350:C:T	1.59e-05	0.48985
rs2051044	chr10:43398598:T:C	1.78e-05	0.467415
rs10793639	chr10:43399039:T:A	1.78e-05	0.467415
rs78909435	chr10:43395946:C:T	1.89e-05	0.464744
rs200653923	chr10:43393008:GGGA:G	2e-05	0.467415
rs66563126	chr10:43393014:GA:G	2e-05	0.467415
rs117223426	chr10:43393016:C:T	2e-05	0.467415
rs3121317	chr10:43457512:T:C	2.01e-05	0.490385
rs3123725	chr10:43461798:G:A	2.47e-05	0.489316
rs11239806	chr10:43383717:A:G	2.55e-05	0.467415
rs3121318	chr10:43459204:T:C	2.63e-05	0.48985
rs1857170	chr10:43460125:A:G	2.63e-05	0.48985
rs1857169	chr10:43460427:A:G	2.63e-05	0.48985
rs2185791	chr10:43460896:A:G	2.63e-05	0.48985
rs2995411	chr10:43440777:C:T	5.51e-05	0.219017
rs9340489	chr10:43441320:G:A	5.51e-05	0.219017
rs2488278	chr10:43446335:T:C	5.51e-05	0.219017
rs2506030	chr10:43447847:A:G	5.95e-05	0.219017

## Sheet: Table S3. RET C&T model 
Table S3. The full list of 53 significant epistatic variants identified in RET using C&T model (p< 0.05/727)
rsID	var info		epis_chisq_p	MAF
rs2506026	chr10:43406223:C:T		2.4e-06	0.465812
rs2487918	chr10:43425428:G:A		2.66e-06	0.465812
rs200653923	chr10:43393008:GGGA:G		3.7e-06	0.467415
rs66563126	chr10:43393014:GA:G		3.7e-06	0.467415
rs117223426	chr10:43393016:C:T		3.7e-06	0.467415
rs2488289	chr10:43414874:G:A		3.8e-06	0.466346
rs11239813	chr10:43386042:A:G		4.12e-06	0.467415
rs2051044	chr10:43398598:T:C		4.42e-06	0.467415
rs10793639	chr10:43399039:T:A		4.42e-06	0.467415
rs78909435	chr10:43395946:C:T		4.63e-06	0.464744
rs11239806	chr10:43383717:A:G		4.97e-06	0.467415
rs12768318	chr10:43356577:A:T		1.29e-05	0.491987
rs7393563	chr10:43361106:T:C		1.33e-05	0.491987
rs4948691	chr10:43361630:G:A		1.33e-05	0.491987
rs12775553	chr10:43363555:G:T		1.33e-05	0.491987
rs4949038	chr10:43360870:G:A		1.44e-05	0.491453
rs4949039	chr10:43361759:C:T		1.49e-05	0.491453
rs2506025	chr10:43427025:C:A		1.64e-05	0.488248
rs141752170	chr10:43339412:TCCA:T		1.69e-05	0.492521
rs12771057	chr10:43342223:C:T		1.69e-05	0.492521
rs11239793	chr10:43343821:G:A		1.69e-05	0.492521
rs4119177	chr10:43348601:T:C		1.69e-05	0.492521
rs4949036	chr10:43338187:T:G		1.74e-05	0.491987
rs12769004	chr10:43354426:C:T		1.98e-05	0.491453
rs2488277	chr10:43441516:C:T		1.99e-05	0.492521
rs12049769	chr10:43332491:A:C		2.02e-05	0.48985
rs11597306	chr10:43333894:G:T		2.02e-05	0.48985
rs12049745	chr10:43334474:G:T		2.02e-05	0.48985
rs12774126	chr10:43354392:G:A		2.16e-05	0.490919
rs35651048	chr10:43448372:GC:G		2.5e-05	0.491453
rs12774683	chr10:43354873:C:A		2.66e-05	0.490919
rs3982199	chr10:43276292:T:C		2.73e-05	0.488248
rs11239772	chr10:43282528:A:G		2.73e-05	0.488248
rs10900269	chr10:43282763:G:A		2.73e-05	0.488248
rs11239779	chr10:43305660:T:C		2.73e-05	0.488248
rs11239786	chr10:43312807:C:T		2.73e-05	0.488248
rs12764004	chr10:43319197:G:A		2.73e-05	0.488248
rs10900274	chr10:43324481:G:C		2.73e-05	0.488248
rs10900275	chr10:43324745:C:T		3.1e-05	0.487714
rs4949043	chr10:43366642:C:G		3.35e-05	0.485577
rs2506034	chr10:43452436:T:C		3.61e-05	0.490919
rs150501008	chr10:43453338:TAACA:T		3.61e-05	0.490919
rs12762093	chr10:43364275:A:C		3.96e-05	0.487179
rs2506036	chr10:43462426:T:C		3.99e-05	0.490385
rs12220767	chr10:43365697:G:T		4.22e-05	0.486111
rs1539291	chr10:43437350:C:T		4.26e-05	0.48985
rs1935646	chr10:43458205:A:G		4.31e-05	0.490919
rs2506035	chr10:43460183:C:T		4.31e-05	0.490919
rs2506032	chr10:43451800:G:A		5.34e-05	0.491987
rs2506033	chr10:43451981:C:T		5.34e-05	0.491987
rs12774199	chr10:43379937:A:T		5.66e-05	0.487714
rs3121317	chr10:43457512:T:C		6.04e-05	0.490385
rs9733285	chr10:43364968:G:C		6.38e-05	0.486645

## Sheet: Table S4. Omnibus epistatic var
Table S4. The summary for the 65 unique variants showing significnat epistasis in at least one epistasis model
rsID	var_info	MAF	within_enhancer_peak	phasing_ind_chisq_p	cis_chisq_p	trans_chisq_p	C&T_chisq_p	best_p_value	phasing_ind.AIC	cis.AIC	C&T.AIC	phasing_ind.BIC	cis.BIC	C&T.BIC	AIC.min	best_model_AIC	identified_by_phasing_ind (yes=1)	identified_by_cis (yes=1)	identified_by_C&T (yes=1)
rs2506026	10:43406223:C:T	0.465812	FALSE	9.00933e-07	7.36466e-06	0.00735622	2.40274e-06	9.00933e-07	1037.83	1041.86	1038.08	1076.56	1080.6	1081.66	1037.83	phasing_ind	1	1	1
rs200653923	10:43393008:GGGA:G	0.467415	FALSE	9.84012e-07	2.00025e-05	0.00405684	3.70278e-06	9.84012e-07	1038.36	1044.13	1039.31	1077.09	1082.86	1082.88	1038.36	phasing_ind	1	1	1
rs66563126	10:43393014:GA:G	0.467415	FALSE	9.84012e-07	2.00025e-05	0.00405684	3.70278e-06	9.84012e-07	1038.36	1044.13	1039.31	1077.09	1082.86	1082.88	1038.36	phasing_ind	1	1	1
rs117223426	10:43393016:C:T	0.467415	FALSE	9.84012e-07	2.00025e-05	0.00405684	3.70278e-06	9.84012e-07	1038.36	1044.13	1039.31	1077.09	1082.86	1082.88	1038.36	phasing_ind	1	1	1
rs2487918	10:43425428:G:A	0.465812	FALSE	1.01453e-06	7.73607e-06	0.00794851	2.65578e-06	1.01453e-06	1038.13	1042.03	1038.35	1076.86	1080.76	1081.92	1038.13	phasing_ind	1	1	1
rs11239806	10:43383717:A:G	0.467415	TRUE	1.2916e-06	2.54529e-05	0.00418112	4.96517e-06	1.2916e-06	1038.79	1044.49	1039.8	1077.52	1083.23	1083.37	1038.79	phasing_ind	1	1	1
rs2488289	10:43414874:G:A	0.466346	FALSE	1.30896e-06	1.16758e-05	0.00712422	3.79687e-06	1.30896e-06	1038.6	1042.8	1039.05	1077.33	1081.53	1082.62	1038.6	phasing_ind	1	1	1
rs2051044	10:43398598:T:C	0.467415	FALSE	1.31393e-06	1.77797e-05	0.00571165	4.41517e-06	1.31393e-06	1038.31	1043.3	1039.05	1077.04	1082.03	1082.62	1038.31	phasing_ind	1	1	1
rs10793639	10:43399039:T:A	0.467415	FALSE	1.31393e-06	1.77797e-05	0.00571165	4.41517e-06	1.31393e-06	1038.31	1043.3	1039.05	1077.04	1082.03	1082.62	1038.31	phasing_ind	1	1	1
rs11239813	10:43386042:A:G	0.467415	FALSE	1.35347e-06	1.37526e-05	0.00662089	4.12202e-06	1.35347e-06	1038.86	1043.3	1039.4	1077.59	1082.03	1082.98	1038.86	phasing_ind	1	1	1
rs78909435	10:43395946:C:T	0.464744	FALSE	1.3811e-06	1.89456e-05	0.00607459	4.628e-06	1.3811e-06	1038.41	1043.43	1039.15	1077.14	1082.16	1082.73	1038.41	phasing_ind	1	1	1
rs7393563	10:43361106:T:C	0.491987	FALSE	2.44866e-06	0.000186694	0.00222153	1.33403e-05	2.44866e-06	1040.68	1048.93	1042.44	1079.42	1087.66	1086.01	1040.68	phasing_ind	1	0	1
rs4948691	10:43361630:G:A	0.491987	FALSE	2.44866e-06	0.000186694	0.00222153	1.33403e-05	2.44866e-06	1040.68	1048.93	1042.44	1079.42	1087.66	1086.01	1040.68	phasing_ind	1	0	1
rs12775553	10:43363555:G:T	0.491987	FALSE	2.44866e-06	0.000186694	0.00222153	1.33403e-05	2.44866e-06	1040.68	1048.93	1042.44	1079.42	1087.66	1086.01	1040.68	phasing_ind	1	0	1
rs4949038	10:43360870:G:A	0.491453	FALSE	2.65312e-06	0.000196997	0.00233157	1.44081e-05	2.65312e-06	1040.89	1049.08	1042.64	1079.62	1087.81	1086.22	1040.89	phasing_ind	1	0	1
rs4949039	10:43361759:C:T	0.491453	FALSE	2.68675e-06	0.000224831	0.00203701	1.49449e-05	2.68675e-06	1040.78	1049.2	1042.59	1079.52	1087.93	1086.16	1040.78	phasing_ind	1	0	1
rs12768318	10:43356577:A:T	0.491987	FALSE	3.09182e-06	7.25052e-05	0.00566411	1.28915e-05	3.09182e-06	1040.9	1046.92	1042.14	1079.64	1085.65	1085.72	1040.9	phasing_ind	1	0	1
rs141752170	10:43339412:TCCA:T	0.492521	FALSE	3.70037e-06	0.000111669	0.00457787	1.6917e-05	3.70037e-06	1041.01	1047.49	1042.45	1079.74	1086.23	1086.02	1041.01	phasing_ind	1	0	1
rs12771057	10:43342223:C:T	0.492521	TRUE	3.70037e-06	0.000111669	0.00457787	1.6917e-05	3.70037e-06	1041.01	1047.49	1042.45	1079.74	1086.23	1086.02	1041.01	phasing_ind	1	0	1
rs11239793	10:43343821:G:A	0.492521	FALSE	3.70037e-06	0.000111669	0.00457787	1.6917e-05	3.70037e-06	1041.01	1047.49	1042.45	1079.74	1086.23	1086.02	1041.01	phasing_ind	1	0	1
rs4119177	10:43348601:T:C	0.492521	FALSE	3.70037e-06	0.000111669	0.00457787	1.6917e-05	3.70037e-06	1041.01	1047.49	1042.45	1079.74	1086.23	1086.02	1041.01	phasing_ind	1	0	1
rs4949036	10:43338187:T:G	0.491987	FALSE	3.9129e-06	0.000106019	0.00509495	1.73988e-05	3.9129e-06	1041.03	1047.31	1042.42	1079.76	1086.04	1085.99	1041.03	phasing_ind	1	0	1
rs12769004	10:43354426:C:T	0.491453	TRUE	4.13695e-06	0.000145992	0.00415794	1.97972e-05	4.13695e-06	1041.09	1047.87	1042.63	1079.83	1086.6	1086.21	1041.09	phasing_ind	1	0	1
rs12774126	10:43354392:G:A	0.490919	TRUE	4.53375e-06	0.000155984	0.00438254	2.16192e-05	4.53375e-06	1041.22	1047.95	1042.76	1079.95	1086.68	1086.34	1041.22	phasing_ind	1	0	1
rs12049769	10:43332491:A:C	0.48985	FALSE	4.64713e-06	0.000107992	0.00559457	2.02e-05	4.64713e-06	1041.82	1047.8	1043.18	1080.55	1086.54	1086.75	1041.82	phasing_ind	1	0	1
rs11597306	10:43333894:G:T	0.48985	FALSE	4.64713e-06	0.000107992	0.00559457	2.02e-05	4.64713e-06	1041.82	1047.8	1043.18	1080.55	1086.54	1086.75	1041.82	phasing_ind	1	0	1
rs12049745	10:43334474:G:T	0.48985	FALSE	4.64713e-06	0.000107992	0.00559457	2.02e-05	4.64713e-06	1041.82	1047.8	1043.18	1080.55	1086.54	1086.75	1041.82	phasing_ind	1	0	1
rs2506025	10:43427025:C:A	0.488248	FALSE	2.89478e-05	5.39257e-06	0.0795458	1.64007e-05	5.39257e-06	1045.85	1042.64	1043.3	1084.58	1081.37	1086.87	1042.64	Cis	1	1	1
rs12774683	10:43354873:C:A	0.490919	TRUE	5.64204e-06	0.000172712	0.00474657	2.66262e-05	5.64204e-06	1041.64	1048.14	1043.18	1080.37	1086.87	1086.75	1041.64	phasing_ind	1	0	1
rs3982199	10:43276292:T:C	0.488248	FALSE	6.36728e-06	0.000132687	0.00655951	2.73221e-05	6.36728e-06	1042.61	1048.38	1043.97	1081.34	1087.12	1087.54	1042.61	phasing_ind	1	0	1
rs11239772	10:43282528:A:G	0.488248	FALSE	6.36728e-06	0.000132687	0.00655951	2.73221e-05	6.36728e-06	1042.61	1048.38	1043.97	1081.34	1087.12	1087.54	1042.61	phasing_ind	1	0	1
rs10900269	10:43282763:G:A	0.488248	FALSE	6.36728e-06	0.000132687	0.00655951	2.73221e-05	6.36728e-06	1042.61	1048.38	1043.97	1081.34	1087.12	1087.54	1042.61	phasing_ind	1	0	1
rs11239779	10:43305660:T:C	0.488248	FALSE	6.36728e-06	0.000132687	0.00655951	2.73221e-05	6.36728e-06	1042.61	1048.38	1043.97	1081.34	1087.12	1087.54	1042.61	phasing_ind	1	0	1
rs11239786	10:43312807:C:T	0.488248	FALSE	6.36728e-06	0.000132687	0.00655951	2.73221e-05	6.36728e-06	1042.61	1048.38	1043.97	1081.34	1087.12	1087.54	1042.61	phasing_ind	1	0	1
rs12764004	10:43319197:G:A	0.488248	FALSE	6.36728e-06	0.000132687	0.00655951	2.73221e-05	6.36728e-06	1042.61	1048.38	1043.97	1081.34	1087.12	1087.54	1042.61	phasing_ind	1	0	1
rs10900274	10:43324481:G:C	0.488248	FALSE	6.36728e-06	0.000132687	0.00655951	2.73221e-05	6.36728e-06	1042.61	1048.38	1043.97	1081.34	1087.12	1087.54	1042.61	phasing_ind	1	0	1
rs4949043	10:43366642:C:G	0.485577	TRUE	6.39699e-06	0.000355485	0.00385725	3.35474e-05	6.39699e-06	1042.37	1049.98	1044.13	1081.1	1088.71	1087.7	1042.37	phasing_ind	1	0	1
rs10900275	10:43324745:C:T	0.487714	FALSE	6.92659e-06	0.00016763	0.00611525	3.10235e-05	6.92659e-06	1042.66	1048.71	1044.11	1081.39	1087.44	1087.69	1042.66	phasing_ind	1	0	1
rs2488277	10:43441516:C:T	0.492521	FALSE	2.96187e-05	7.03033e-06	0.072404	1.98956e-05	7.03033e-06	1046.46	1043.72	1044.25	1085.19	1082.45	1087.83	1043.72	Cis	1	1	1
rs12762093	10:43364275:A:C	0.487179	FALSE	7.13279e-06	0.000540164	0.00274141	3.96494e-05	7.13279e-06	1042.39	1050.58	1044.28	1081.12	1089.31	1087.85	1042.39	phasing_ind	1	0	1
rs35651048	10:43448372:GC:G	0.491453	TRUE	5.15767e-05	7.26683e-06	0.111657	2.49546e-05	7.26683e-06	1047.54	1043.81	1044.73	1086.27	1082.54	1088.31	1043.81	Cis	1	1	1
rs12220767	10:43365697:G:T	0.486111	FALSE	7.70813e-06	0.000528237	0.00311682	4.2244e-05	7.70813e-06	1042.51	1050.5	1044.37	1081.24	1089.24	1087.95	1042.51	phasing_ind	1	0	1
rs2506034	10:43452436:T:C	0.490919	FALSE	7.54596e-05	1.00426e-05	0.125214	3.6142e-05	1.00426e-05	1048.28	1044.45	1045.49	1087.02	1083.18	1089.07	1044.45	Cis	0	1	1
rs150501008	10:43453338:TAACA:T	0.490919	FALSE	7.54596e-05	1.00426e-05	0.125214	3.6142e-05	1.00426e-05	1048.28	1044.45	1045.49	1087.02	1083.18	1089.07	1044.45	Cis	0	1	1
rs12774199	10:43379937:A:T	0.487714	FALSE	1.01187e-05	0.000741008	0.0026217	5.659e-05	1.01187e-05	1043.17	1051.28	1045.1	1081.91	1090.01	1088.68	1043.17	phasing_ind	1	0	1
rs9733285	10:43364968:G:C	0.486645	FALSE	1.18478e-05	0.00067034	0.00371513	6.3839e-05	1.18478e-05	1043.45	1051.07	1045.32	1082.18	1089.8	1088.89	1043.45	phasing_ind	1	0	1
rs2506036	10:43462426:T:C	0.490385	FALSE	6.46856e-05	1.24321e-05	0.100498	3.99083e-05	1.24321e-05	1047.87	1044.74	1045.58	1086.61	1083.47	1089.15	1044.74	Cis	1	1	1
rs2506028	10:43444534:A:G	0.207265	FALSE	0.00115764	1.32269e-05	0.789902	7.4595e-05	1.32269e-05	1050.88	1042.46	1044.43	1089.61	1081.19	1088	1042.46	Cis	0	1	0
rs1935646	10:43458205:A:G	0.490919	FALSE	7.08107e-05	1.32639e-05	0.105274	4.30965e-05	1.32639e-05	1048.07	1044.89	1045.76	1086.81	1083.62	1089.33	1044.89	Cis	0	1	1
rs2506035	10:43460183:C:T	0.490919	FALSE	7.08107e-05	1.32639e-05	0.105274	4.30965e-05	1.32639e-05	1048.07	1044.89	1045.76	1086.81	1083.62	1089.33	1044.89	Cis	0	1	1
rs2506032	10:43451800:G:A	0.491987	FALSE	0.000103274	1.48234e-05	0.132088	5.33614e-05	1.48234e-05	1048.85	1045.17	1046.25	1087.59	1083.9	1089.83	1045.17	Cis	0	1	1
rs2506033	10:43451981:C:T	0.491987	FALSE	0.000103274	1.48234e-05	0.132088	5.33614e-05	1.48234e-05	1048.85	1045.17	1046.25	1087.59	1083.9	1089.83	1045.17	Cis	0	1	1
rs1539291	10:43437350:C:T	0.48985	TRUE	5.14506e-05	1.59338e-05	0.077671	4.25554e-05	1.59338e-05	1047.41	1045.18	1045.67	1086.14	1083.91	1089.25	1045.18	Cis	1	1	1
rs79168555	10:43342996:C:T	0.496795	FALSE	1.94215e-05	0.000185009	0.0112653	7.35246e-05	1.94215e-05	1043.93	1048.2	1045.14	1082.66	1086.93	1088.71	1043.93	phasing_ind	1	0	0
rs10900283	10:43382458:A:C	0.467415	FALSE	2.00219e-05	0.000374061	0.00803234	9.02243e-05	2.00219e-05	1043.31	1048.83	1044.87	1082.04	1087.57	1088.44	1043.31	phasing_ind	1	0	0
rs3121317	10:43457512:T:C	0.490385	TRUE	7.88599e-05	2.01325e-05	0.0906017	6.03729e-05	2.01325e-05	1048.19	1045.59	1046.34	1086.92	1084.33	1089.92	1045.59	Cis	0	1	1
rs3123725	10:43461798:G:A	0.489316	FALSE	9.5912e-05	2.46826e-05	0.0939175	7.52238e-05	2.46826e-05	1048.49	1045.92	1046.72	1087.22	1084.65	1090.29	1045.92	Cis	0	1	0
rs3121318	10:43459204:T:C	0.48985	FALSE	0.000104793	2.62717e-05	0.0984632	8.10754e-05	2.62717e-05	1048.7	1046.08	1046.91	1087.44	1084.81	1090.49	1046.08	Cis	0	1	0
rs1857170	10:43460125:A:G	0.48985	FALSE	0.000104793	2.62717e-05	0.0984632	8.10754e-05	2.62717e-05	1048.7	1046.08	1046.91	1087.44	1084.81	1090.49	1046.08	Cis	0	1	0
rs1857169	10:43460427:A:G	0.48985	FALSE	0.000104793	2.62717e-05	0.0984632	8.10754e-05	2.62717e-05	1048.7	1046.08	1046.91	1087.44	1084.81	1090.49	1046.08	Cis	0	1	0
rs2185791	10:43460896:A:G	0.48985	FALSE	0.000104793	2.62717e-05	0.0984632	8.10754e-05	2.62717e-05	1048.7	1046.08	1046.91	1087.44	1084.81	1090.49	1046.08	Cis	0	1	0
rs2995411	10:43440777:C:T	0.219017	FALSE	0.00178343	5.50918e-05	0.685405	0.000292932	5.50918e-05	1050.44	1043.94	1045.93	1089.17	1082.67	1089.51	1043.94	Cis	0	1	0
rs9340489	10:43441320:G:A	0.219017	FALSE	0.00178343	5.50918e-05	0.685405	0.000292932	5.50918e-05	1050.44	1043.94	1045.93	1089.17	1082.67	1089.51	1043.94	Cis	0	1	0
rs2488278	10:43446335:T:C	0.219017	FALSE	0.00178343	5.50918e-05	0.685405	0.000292932	5.50918e-05	1050.44	1043.94	1045.93	1089.17	1082.67	1089.51	1043.94	Cis	0	1	0
rs2506030	10:43447847:A:G	0.219017	TRUE	0.00173852	5.94919e-05	0.663998	0.000314056	5.94919e-05	1050.28	1043.97	1045.95	1089.01	1082.7	1089.53	1043.97	Cis	0	1	0
*The list is orded by the best p-values of the epistatic variants (column I)
* Note that the AIC/BIC represent the performance of the model considers the overall effect on the variant (including main effect and epistasis effect ), while the p-values only represent the significance of the epistasis effect (interaction term)
* rs2995411, rs9340489, rs2488278, rs2506030 are not determined by epistasis models after removing samples wih rare damaging variants in RET

## Sheet: Table S5. NRG1 analysis
Table S5. The the top 3 variants identified from epistasis analysis in NRG1
Phasing independent
rsID	var_info	p-value	MAF	AIC	BIC
rs2466052	chr8:32511640:G:A	0.000750866	0.35	1220.77	1259.5
rs78309691	chr8:33053860:C:T	0.00100467	0.06	1217.13	1255.87
rs12548924	chr8:32383339:T:C	0.00104012	0.13	1215.14	1253.88
Cis
rsID	var_info	p-value	MAF	AIC	BIC
rs6994625	chr8:32303643:C:T	0.000601247	0.19	1221.51	1260.24
rs2347501	chr8:32294151:C:T	0.000653485	0.16	1220.01	1258.74
rs12707704	chr8:32305006:A:G	0.000713693	0.19	1221.95	1260.68
Trans
rsID	var_info	p-value	MAF	AIC	BIC
rs4458837	chr8:32304383:T:G	0.00198704	0.3	1221.95	1260.68
rs10098640	chr8:32309898:G:A	0.00234566	0.19	1223.96	1262.69
rs3757928	chr8:32582251:T:C	0.00236868	0.27	1222.01	1260.74
Epis
rsID	var_info	p-value	MAF	AIC	BIC
rs62500177	chr8:32280225:C:T	0.00108724	0.24	1221.97	1265.55
rs2347501	chr8:32294151:C:T	0.0020188	0.16	1221.22	1264.79
rs6994625	chr8:32303643:C:T	0.00277157	0.19	1223.5	1267.08
* note that none of the variants pass the threshold of p< 0.05/590 in NRG1

## Sheet: Table S6. RETbtNRG1 analysis
Table S6. The the top 3 variants identified from epistasis analysis between RET and NRG1
Test variants within NRG1 with RET lead variant
rsID	var_info	p-value	MAF
rs2976527	chr8:32577452:T:C	8.51958e-05	0.46
rs2919375	chr8:32576845:G:A	0.000101634	0.46
rs13250797	chr8:40852098:G:C	0.000117787	0.06
Test variants within RET with NRG1 lead variant
rsID	var_info	p-value	MAF
rs7082758	chr10:52032084:A:G	0.000344246	0.0892094
rs12571990	chr10:43899664:G:A	0.000754868	0.0934829
rs4948721	chr10:43854771:G:C	0.0010678	0.340278
* note that none of the variants pass the threshold of p< 0.05/590 in NRG1
* note that none of the variants pass the threshold of p< 0.05/727 in RET

## Sheet: Table S7. Log odds in Korea.dat
Table S7. Oberseved logodds and odds for lead variants in Korean data
RET lead var - rs2435357
	Prevalence	Odds	Odds ratio (cc as baseline)	Log odds ratio (cc as baseline)
CC	0.07	0.0731707	1	0
CT	0.15	0.183168	2.6	0.41
TT	0.47	0.877778	12.6	1.1
	NRG1 lead var - rs7005606
	Prevalence	Odds	Odds ratio (cc as baseline)	Log odds ratio (cc as baseline)
GG	0.5	1	5	0.69
GT	0.3	0.428571	2.1	0.32
TT	0.17	0.200893	1	0

## Sheet: Table S8. Top epi comparison
Table S8. Comparison of the results for representative epistasis variants in Chinese and Korean data
Compare results for the epistatic variant (rs2506026 in Chinese, rs2487918 proxy var in Korean)
	Estimate for the interaction	estimate for RET lead var	estimate for RET epistatic variant	Std. error	Z	95% CI
Chinese	-0.77	0.17	0.44	0.16	-4.7	(-1.10, -0.45)
Korean	-0.3	-0.68	0.19	0.3	-0.995	(-0.88, 0.29)
Compare results for the epistatic variant (rs7393563 in Chinese, rs11239767 proxy var in Korean)
	Estimate for the interaction	estimate for RET lead var	estimate for RET epistatic variant	Std. error	Z	95% CI
Chinese	-0.75	0.27	0.62	0.16	-4.6	(-1.10, -0.43)
Korean	-0.45	-0.62	0.47	0.3	-1.5	(-1.06, 0.14)
Compare results for the epistatic variant (rs2506025 in Chinese, rs2506034 proxy var in Korean)
	Estimate for the interaction	estimate for RET lead var	estimate for RET epistatic variant	Std. error	Z	95% CI
Chinese	-0.62	0.18	0.53	0.15	-4.1	(-0.93, -0.33)
Korean	-0.6	-0.43	-0.2	0.32	-1.9	(-1.2,0.03)
* rs2505998 was used as the proxy var for the RET lead var (rs2435357) in the korean dataset
*A allele in the proxy var rs2505998 corresponds to T allele in rs2435357; G allele in the proxy var rs2505998 corresponds to C allele inrs2435357;
*G allele in the proxy var rs2487918 corresponds to C allele in rs2506026; A allele in the proxy var rs2487918 corresponds to T allele in rs2506026;
*T allele in the proxy var rs11239767 corresponds to T allele in rs7393563; C allele in the proxy var rs11239767 corresponds to C allele in rs7393563;
*T allele in the proxy var rs2506034 corresponds to C allele in rs2506025; C allele in the proxy var rs2506034 corresponds to A allele in rs2506025;
Model: logit p = α0+ γ1 ARET_lead+γ2 DRET_lead+γ3 ARET_top_epi_var+γ4 DRET_top_epi_var+β1 ARET_lead ARET_top_epi_var
* A= additive effect, D = dominant effect
*The genotypes were coded in terms of the minor requent allele for all SNPs in the analysis
*The analysis adjusted for the first two PCs in the Chinease dataset, while no covariates were adjusted in the Korean dataset

## Sheet: Table S9. Additional results
Table S9. The summary for the 61 unique variants showing significnat epistasis in at least one epistasis model (after removing samples with demaging rare variants)
rsID	var_info	MAF	within_enhancer_peak	phasing_ind_chisq_p	cis_chisq_p	trans_chisq_p	C&T_chisq_p	best_p_value	phasing_ind.AIC	cis.AIC	C&T.AIC	phasing_ind.BIC	cis.BIC	C&T.BIC	AIC.min	best_model_AIC	identified_by_phasing_ind (yes=1)	identified_by_cis (yes=1)	identified_by_C&T (yes=1)
10:43406223:C:T	rs2506026	0.467134	FALSE	1.23603e-06	1.44539e-05	0.00657629	3.87075e-06	1.23603e-06	1018.9	1023.61	1019.49	1057.56	1062.27	1062.99	1018.9	phasing_ind	1	1	1
10:43393008:GGGA:G	rs200653923	0.46875	FALSE	1.34802e-06	3.8663e-05	0.0035398	5.74578e-06	1.34802e-06	1019.48	1025.9	1020.7	1058.15	1064.56	1064.2	1019.48	phasing_ind	1	1	1
10:43393014:GA:G	rs66563126	0.46875	FALSE	1.34802e-06	3.8663e-05	0.0035398	5.74578e-06	1.34802e-06	1019.48	1025.9	1020.7	1058.15	1064.56	1064.2	1019.48	phasing_ind	1	1	1
10:43393016:C:T	rs117223426	0.46875	FALSE	1.34802e-06	3.8663e-05	0.0035398	5.74578e-06	1.34802e-06	1019.48	1025.9	1020.7	1058.15	1064.56	1064.2	1019.48	phasing_ind	1	1	1
10:43425428:G:A	rs2487918	0.467134	FALSE	1.37714e-06	1.51168e-05	0.0070647	4.24666e-06	1.37714e-06	1019.18	1023.77	1019.75	1057.84	1062.43	1063.25	1019.18	phasing_ind	1	1	1
10:43383717:A:G	rs11239806	0.46875	TRUE	1.7846e-06	4.93547e-05	0.00364669	7.74585e-06	1.7846e-06	1019.93	1026.28	1021.21	1058.6	1064.94	1064.71	1019.93	phasing_ind	1	1	1
10:43414874:G:A	rs2488289	0.467672	FALSE	1.79919e-06	2.28936e-05	0.00632195	6.08741e-06	1.79919e-06	1019.69	1024.55	1020.47	1058.35	1063.22	1063.96	1019.69	phasing_ind	1	1	1
10:43398598:T:C	rs2051044	0.46875	FALSE	1.84963e-06	3.52322e-05	0.00508201	7.13068e-06	1.84963e-06	1019.38	1025.01	1020.42	1058.05	1063.68	1063.92	1019.38	phasing_ind	1	1	1
10:43399039:T:A	rs10793639	0.46875	FALSE	1.84963e-06	3.52322e-05	0.00508201	7.13068e-06	1.84963e-06	1019.38	1025.01	1020.42	1058.05	1063.68	1063.92	1019.38	phasing_ind	1	1	1
10:43386042:A:G	rs11239813	0.46875	FALSE	1.87665e-06	2.69432e-05	0.00587632	6.62502e-06	1.87665e-06	1020.01	1025.1	1020.88	1058.67	1063.77	1064.37	1020.01	phasing_ind	1	1	1
10:43395946:C:T	rs78909435	0.466056	FALSE	1.95063e-06	3.7577e-05	0.00541192	7.4983e-06	1.95063e-06	1019.49	1025.14	1020.53	1058.15	1063.8	1064.03	1019.49	phasing_ind	1	1	1
10:43361106:T:C	rs7393563	0.494073	FALSE	4.1041e-06	0.000398481	0.00207074	2.33577e-05	4.1041e-06	1022.18	1030.86	1024.07	1060.85	1069.52	1067.57	1022.18	phasing_ind	1	0	1
10:43361630:G:A	rs4948691	0.494073	FALSE	4.1041e-06	0.000398481	0.00207074	2.33577e-05	4.1041e-06	1022.18	1030.86	1024.07	1060.85	1069.52	1067.57	1022.18	phasing_ind	1	0	1
10:43363555:G:T	rs12775553	0.494073	FALSE	4.1041e-06	0.000398481	0.00207074	2.33577e-05	4.1041e-06	1022.18	1030.86	1024.07	1060.85	1069.52	1067.57	1022.18	phasing_ind	1	0	1
10:43360870:G:A	rs4949038	0.493534	FALSE	4.43646e-06	0.00041916	0.00217258	2.5167e-05	4.43646e-06	1022.38	1031	1024.27	1061.04	1069.67	1067.76	1022.38	phasing_ind	1	0	1
10:43361759:C:T	rs4949039	0.493534	FALSE	4.50432e-06	0.000476232	0.00190138	2.59547e-05	4.50432e-06	1022.25	1031.08	1024.17	1060.92	1069.75	1067.67	1022.25	phasing_ind	1	0	1
10:43356577:A:T	rs12768318	0.494073	FALSE	5.21308e-06	0.000159356	0.0054197	2.39767e-05	5.21308e-06	1022.42	1028.92	1023.9	1061.08	1067.58	1067.4	1022.42	phasing_ind	1	0	1
10:43339412:TCCA:T	rs141752170	0.494612	FALSE	6.28264e-06	0.000244293	0.00436284	3.11442e-05	6.28264e-06	1022.54	1029.48	1024.18	1061.2	1068.15	1067.68	1022.54	phasing_ind	1	0	1
10:43342223:C:T	rs12771057	0.494612	TRUE	6.28264e-06	0.000244293	0.00436284	3.11442e-05	6.28264e-06	1022.54	1029.48	1024.18	1061.2	1068.15	1067.68	1022.54	phasing_ind	1	0	1
10:43343821:G:A	rs11239793	0.494612	FALSE	6.28264e-06	0.000244293	0.00436284	3.11442e-05	6.28264e-06	1022.54	1029.48	1024.18	1061.2	1068.15	1067.68	1022.54	phasing_ind	1	0	1
10:43348601:T:C	rs4119177	0.494612	FALSE	6.28264e-06	0.000244293	0.00436284	3.11442e-05	6.28264e-06	1022.54	1029.48	1024.18	1061.2	1068.15	1067.68	1022.54	phasing_ind	1	0	1
10:43338187:T:G	rs4949036	0.494073	FALSE	6.64017e-06	0.000232849	0.00485229	3.21888e-05	6.64017e-06	1022.56	1029.31	1024.17	1061.22	1067.97	1067.66	1022.56	phasing_ind	1	0	1
10:43354426:C:T	rs12769004	0.493534	TRUE	7.01117e-06	0.000314494	0.00397549	3.59517e-05	7.01117e-06	1022.61	1029.82	1024.33	1061.27	1068.48	1067.83	1022.61	phasing_ind	1	0	1
10:43332491:A:C	rs12049769	0.491918	FALSE	7.58864e-06	0.000231784	0.00523619	3.61314e-05	7.58864e-06	1023.37	1029.85	1024.95	1062.03	1068.52	1068.45	1023.37	phasing_ind	1	0	1
10:43333894:G:T	rs11597306	0.491918	FALSE	7.58864e-06	0.000231784	0.00523619	3.61314e-05	7.58864e-06	1023.37	1029.85	1024.95	1062.03	1068.52	1068.45	1023.37	phasing_ind	1	0	1
10:43334474:G:T	rs12049745	0.491918	FALSE	7.58864e-06	0.000231784	0.00523619	3.61314e-05	7.58864e-06	1023.37	1029.85	1024.95	1062.03	1068.52	1068.45	1023.37	phasing_ind	1	0	1
10:43354392:G:A	rs12774126	0.492996	TRUE	7.64129e-06	0.0003343	0.00418049	3.90453e-05	7.64129e-06	1022.73	1029.88	1024.45	1061.39	1068.55	1067.95	1022.73	phasing_ind	1	0	1
10:43354873:C:A	rs12774683	0.492996	TRUE	9.4079e-06	0.000366462	0.00452018	4.75864e-05	9.4079e-06	1023.1	1030.03	1024.82	1061.77	1068.7	1068.32		phasing_ind	1	0	1
10:43366642:C:G	rs4949043	0.487608	TRUE	1.03174e-05	0.000719593	0.00360155	5.6398e-05	1.03174e-05	1023.79	1031.8	1025.67	1062.45	1070.47	1069.17		phasing_ind	1	0	1
10:43276292:T:C	rs3982199	0.490302	FALSE	1.03392e-05	0.000282235	0.00614449	4.85752e-05	1.03392e-05	1024.16	1030.43	1025.75	1062.83	1069.09	1069.24		phasing_ind	1	0	1
10:43282528:A:G	rs11239772	0.490302	FALSE	1.03392e-05	0.000282235	0.00614449	4.85752e-05	1.03392e-05	1024.16	1030.43	1025.75	1062.83	1069.09	1069.24		phasing_ind	1	0	1
10:43282763:G:A	rs10900269	0.490302	FALSE	1.03392e-05	0.000282235	0.00614449	4.85752e-05	1.03392e-05	1024.16	1030.43	1025.75	1062.83	1069.09	1069.24		phasing_ind	1	0	1
10:43305660:T:C	rs11239779	0.490302	FALSE	1.03392e-05	0.000282235	0.00614449	4.85752e-05	1.03392e-05	1024.16	1030.43	1025.75	1062.83	1069.09	1069.24		phasing_ind	1	0	1
10:43312807:C:T	rs11239786	0.490302	FALSE	1.03392e-05	0.000282235	0.00614449	4.85752e-05	1.03392e-05	1024.16	1030.43	1025.75	1062.83	1069.09	1069.24		phasing_ind	1	0	1
10:43319197:G:A	rs12764004	0.490302	FALSE	1.03392e-05	0.000282235	0.00614449	4.85752e-05	1.03392e-05	1024.16	1030.43	1025.75	1062.83	1069.09	1069.24		phasing_ind	1	0	1
10:43324481:G:C	rs10900274	0.490302	FALSE	1.03392e-05	0.000282235	0.00614449	4.85752e-05	1.03392e-05	1024.16	1030.43	1025.75	1062.83	1069.09	1069.24		phasing_ind	1	0	1
10:43324745:C:T	rs10900275	0.489763	FALSE	1.12547e-05	0.000353003	0.00573544	5.46461e-05	1.12547e-05	1024.22	1030.74	1025.87	1062.88	1069.4	1069.37		phasing_ind	1	0	1
10:43364275:A:C	rs12762093	0.489224	FALSE	1.16363e-05	0.00108604	0.00255594	6.58705e-05	1.16363e-05	1023.85	1032.39	1025.81	1062.51	1071.06	1069.31		phasing_ind	1	0	1
10:43365697:G:T	rs12220767	0.488147	FALSE	1.25282e-05	0.00106346	0.00289866	7.02622e-05	1.25282e-05	1023.95	1032.31	1025.9	1062.61	1070.98	1069.4		phasing_ind	1	0	0
10:43379937:A:T	rs12774199	0.489763	FALSE	1.6093e-05	0.00144973	0.00241784	9.07047e-05	1.6093e-05	1024.6	1033.07	1026.59	1063.27	1071.73	1070.09		phasing_ind	1	0	0
10:43364968:G:C	rs9733285	0.488685	FALSE	1.89914e-05	0.00132934	0.00344344	0.000104614	1.89914e-05	1024.97	1032.95	1026.92	1063.63	1071.62	1070.42		phasing_ind	1	0	0
10:43342996:C:T	rs79168555	0.498922	FALSE	3.30607e-05	0.00040253	0.0110429	0.000138223	3.30607e-05	1025.42	1030.14	1026.88	1064.09	1068.8	1070.38		phasing_ind	1	0	0
10:43441516:C:T	rs2488277	0.491918	FALSE	4.90419e-05	2.85196e-05	0.0530419	6.0549e-05	2.85196e-05	1028.38	1027.35	1027.44	1067.04	1066.01	1070.93		cis	1	1	1
10:43427025:C:A	rs2506025	0.48653	FALSE	5.12065e-05	1.46656e-05	0.0783637	4.01709e-05	1.46656e-05	1027.52	1025.14	1025.68	1066.19	1063.81	1069.18		cis	1	1	1
10:43382458:A:C	rs10900283	0.469289	FALSE	5.7732e-05	0.00104067	0.0105658	0.00026759	5.7732e-05	1025.7	1031.12	1027.43	1064.37	1069.79	1070.92		phasing_ind	1	0	0
10:43444534:A:G	rs2506028	0.205819	FALSE	0.00201515	2.59621e-05	0.855654	0.000139768	2.59621e-05	1033.82	1025.67	1027.61	1072.49	1064.33	1071.11		cis	0	1	0
10:43448372:GC:G	rs35651048	0.490841	TRUE	8.53917e-05	2.92613e-05	0.0852724	7.83941e-05	2.92613e-05	1029.44	1027.41	1027.96	1068.1	1066.07	1071.46		cis	0	1	0
10:43462426:T:C	rs2506036	0.490302	FALSE	9.35293e-05	2.99087e-05	0.0906299	8.25999e-05	2.99087e-05	1029.6	1027.44	1028.06	1068.27	1066.11	1071.56		cis	0	1	0
10:43458205:A:G	rs1935646	0.490841	FALSE	0.000102314	3.18466e-05	0.0950743	8.91691e-05	3.18466e-05	1029.79	1027.58	1028.24	1068.46	1066.25	1071.73		cis	0	1	0
10:43460183:C:T	rs2506035	0.490841	FALSE	0.000102314	3.18466e-05	0.0950743	8.91691e-05	3.18466e-05	1029.79	1027.58	1028.24	1068.46	1066.25	1071.73		cis	0	1	0
10:43452436:T:C	rs2506034	0.490302	FALSE	0.000122618	3.93867e-05	0.0958794	0.000111394	3.93867e-05	1030.16	1028.01	1028.7	1068.82	1066.67	1072.2		cis	0	1	0
10:43453338:TAACA:T	rs150501008	0.490302	FALSE	0.000122618	3.93867e-05	0.0958794	0.000111394	3.93867e-05	1030.16	1028.01	1028.7	1068.82	1066.67	1072.2		cis	0	1	0
10:43457512:T:C	rs3121317	0.490302	TRUE	0.000115018	4.83739e-05	0.0814474	0.000124031	4.83739e-05	1029.95	1028.31	1028.83	1068.61	1066.97	1072.33		cis	0	1	0
10:43451800:G:A	rs2506032	0.491379	FALSE	0.000165691	5.61853e-05	0.101564	0.000159471	5.61853e-05	1030.69	1028.65	1029.39	1069.36	1067.32	1072.89		cis	0	1	0
10:43451981:C:T	rs2506033	0.491379	FALSE	0.000165691	5.61853e-05	0.101564	0.000159471	5.61853e-05	1030.69	1028.65	1029.39	1069.36	1067.32	1072.89		cis	0	1	0
10:43461798:G:A	rs3123725	0.489224	FALSE	0.000138591	5.8579e-05	0.0841965	0.000152765	5.8579e-05	1030.28	1028.65	1029.23	1068.94	1067.32	1072.72		cis	0	1	0
10:43459204:T:C	rs3121318	0.489763	FALSE	0.000151313	6.22245e-05	0.0884052	0.000164597	6.22245e-05	1030.48	1028.8	1029.41	1069.14	1067.47	1072.91		cis	0	1	0
10:43460125:A:G	rs1857170	0.489763	FALSE	0.000151313	6.22245e-05	0.0884052	0.000164597	6.22245e-05	1030.48	1028.8	1029.41	1069.14	1067.47	1072.91		cis	0	1	0
10:43460427:A:G	rs1857169	0.489763	FALSE	0.000151313	6.22245e-05	0.0884052	0.000164597	6.22245e-05	1030.48	1028.8	1029.41	1069.14	1067.47	1072.91		cis	0	1	0
10:43460896:A:G	rs2185791	0.489763	FALSE	0.000151313	6.22245e-05	0.0884052	0.000164597	6.22245e-05	1030.48	1028.8	1029.41	1069.14	1067.47	1072.91		cis	0	1	0
10:43437350:C:T	rs1539291	0.489224	TRUE	8.79644e-05	6.3675e-05	0.0582926	0.000127949	6.3675e-05	1029.32	1028.71	1028.77	1067.99	1067.38	1072.27		cis	0	1	0
* The analysis was performed by removing samples with demaging rare variants
*The list is orded by the best p-values of the epistatic variants (column I)
* Note that the AIC/BIC represent the performance of the model considers the overall effect on the variant (including main effect and epistasis effect ), while the p-values only represent the significance of the epistasis effect (interaction term)
